# Supplementary material for: Stress during Commercial Hatchery Processing Induces Long-Time Negative Cognitive Judgement Bias in Chickens
Source: Animals (Basel). 2021 Apr 10;11(4):1083. doi: 10.3390/ani11041083 (PMC8068895; doi:10.3390/ani11041083)
Supplement: Supplementary file 1 [file animals-11-01083-s001.zip]

Archive with 1 entries (1 files):
- animals-1167351-supplementary.xlsx
