# Supplementary material for: Stress during Commercial Hatchery Processing Induces Long-Time Negative Cognitive Judgement Bias in Chickens
Source: Animals (Basel). 2021 Apr 10;11(4):1083. doi: 10.3390/ani11041083 (PMC8068895; doi:10.3390/ani11041083)
Supplement: Supplementary file 1 [file animals-11-01083-s001.zip › animals-1167351-supplementary.xlsx]

## Sheet: CJB
Individual	Treatm	Age (w)	Goal Mirror (s)	Goal Chick (s)	Goal morph (s)	Goal owl (s)
1	cc	1	6	212	300	300
2	cc	1	10	130	300	179
3	cc	1	30	72	300	123
4	cc	1	96	300	156	300
5	cc	1	300	300	300	300
6	cc	1	13	6	300	300
7	cc	1	60	6	295	147
8	cc	1	42	4	177	300
9	cc	1	2	44	97	75
10	cc	1	200	27	300	300
11	cc	1	101	18	300	300
12	cc	1	28	27	17	300
13	cc	1	23	20	108	178
14	cc	1	57	112	126	300
15	cc	1	33	29	15	105
16	cc	1	32	119	63	300
17	cc	1	2	13	79	164
18	cc	1	2	20	6	101
19	cc	1	13	300	300	300
20	cc	1	6	25	13	96
21	cc	1	25	4	8	101
22	cc	1	16	80	300	300
23	cc	1	8	10	23	120
24	cc	1	18	52	44	30
25	cc	1	35	48	180	132
26	cc	1	26	120	195	300
27	cc	1	9	27	300	300
28	cc	1	18	53	8	215
29	cc	1	58	300	123	300
30	cc	1	5	300	300	300
31	hc	1	3	120	300	182
32	hc	1	3	6	300	9
33	hc	1	42	102	43	100
34	hc	1	4	300	95	300
35	hc	1	20	300	300	300
36	hc	1	63	46	119	300
37	hc	1	9	75	16	140
38	hc	1	76	210	300	300
39	hc	1	3	3	300	188
40	hc	1	34	109	31	173
41	hc	1	11	4	178	277
42	hc	1	13	87	152	116
43	hc	1	19	56	6	59
44	hc	1	8	15	56	225
45	hc	1	4	83	3	5
46	hc	1	3	300	300	300
47	hc	1	6	300	65	300
48	hc	1	66	126	300	300
49	hc	1	241	300	300	300
50	hc	1	23	107	84	300
51	hc	1	17	8	300	300
52	hc	1	2	300	109	298
53	hc	1	9	8	110	300
54	hc	1	7	212	188	246
55	hc	1	22	300	300	300
56	hc	1	127	72	300	300
57	hc	1	6	46	82	300
58	hc	1	10	70	86	300
59	hc	1	13	124	5	300
60	hc	1	112	57	300	300
61	CC	10	264	101	300	58
62	CC	10	6	119	40	118
63	CC	10	12	15	17	12
64	CC	10	1	6	5	5
65	CC	10	3	51	30	36
66	CC	10	1	31	11	12
67	CC	10	1	4	27	7
68	CC	10	20	12	34	80
69	CC	10	8	139	300	125
70	CC	10	11	300	300	300
71	CC	10	5	15	58	257
72	CC	10	2	7	14	100
73	CC	10	39	166	13	300
74	CC	10	1	2	3	3
75	CC	10	7	14	95	34
76	CC	10	34	36	35	128
77	CC	10	118	168	300	300
78	CC	10	38	21	22	19
79	CC	10	2	3	24	7
80	CC	10	128	67	132	22
81	CC	10	10	15	11	11
82	CC	10	17	24	22	23
83	CC	10	11	5	5	8
84	CC	10	37	8	5	5
85	CC	10	9	18	30	111
86	CC	10	2	300	15	8
87	CC	10	4	7	7	20
88	CC	10	206	10	300	15
89	CC	10	1	10	28	13
90	CC	10	1	5	15	8
91	HC	10	72	127	74	52
92	HC	10	1	4	3	4
93	HC	10	86	300	300	114
94	HC	10	16	9	20	11
95	HC	10	15	7	235	15
96	HC	10	4	11	21	8
97	HC	10	9	2	24	20
98	HC	10	300	300	300	118
99	HC	10	9	14	300	28
100	HC	10	10	26	8	200
101	HC	10	1	16	10	26
102	HC	10	1	3	3	4
103	HC	10	2	1	3	4
104	HC	10	2	67	300	15
105	HC	10	14	300	300	300
106	HC	10	4	38	20	222
107	HC	10	1	34	19	3
108	HC	10	11	45	18	14
109	HC	10	2	7	11	5
110	HC	10	35	8	20	272
111	HC	10	33	7	26	9
112	HC	10	296	23	300	21
113	HC	10	1	4	35	16
114	HC	10	31	15	24	37
115	HC	10	2	298	38	21
116	HC	10	37	276	67	174
117	HC	10	1	300	241	32
118	HC	10	2	300	300	219
119	HC	10	9	15	9	9
120	HC	10	5	300	300	300

## Sheet: CORT
ID	Treatment	cort pg/mg
HC11	HC	415.625
HC13	HC	458.956
HC15	HC	790.841
HC17	HC	1086.69
HC25	HC	1181.15
HC42	HC	343.261
HC43	HC	535.346
HC52	HC	711.653
HC59	HC	720.879
HC65	HC	689.889
HC72	HC	520.608
HC75	HC	1052.45
HC77	HC	1178.1
HC79	HC	995.784
HC80	HC	1539.85
HC84	HC	526.225
HC91	HC	708.373
HC97	HC	546.397
HC99	HC	721.064
CC104	CC	1637.94
CC133	CC	349.223
CC141	CC	1037.2
CC145	CC	482.193
CC153	CC	598.484
CC26	CC	1312.63
CC34	CC	607.388
CC4	CC	562.509
CC44	CC	439.368
cc5	CC	620.787
CC57	CC	451.407
CC73	CC	596.55
CC74	CC	1298.36
CC75	CC	644.191
CC84	CC	625.223
CCX1	CC	392.531
CCX3	CC	783.349
CCX4	CC	612.503
